# Supplementary material for: Synthesis of Morpholinoamido- and Ester-Disubstituted ε-Caprolactones and Their Ring-Opening (Co)Polymerization
Source: Materials (Basel). 2025 Aug 30;18(17):4067. doi: 10.3390/ma18174067 (PMC12430100; doi:10.3390/ma18174067)
Supplement: Supplementary file 1 [file materials-18-04067-s001.zip]

Archive with 1 entries (1 files):
- materials-3835602-supplementary.pdf
